# Supplementary material for: Utilization of qPCR to Determine Duration and Environmental Drivers Contributing to the Persistence of Human DNA in Soil
Source: Genes (Basel). 2024 Jun 5;15(6):741. doi: 10.3390/genes15060741 (PMC11202937; doi:10.3390/genes15060741)
Supplement: Supplementary file 1 [file genes-15-00741-s001.zip]

Archive with 1 entries (1 files):
- genes-3035271-supplementary.pdf
